# Supplementary material for: Midostaurin Modulates Tumor Microenvironment and Enhances Efficacy of Anti-PD-1 against Colon Cancer
Source: Cancers (Basel). 2022 Oct 4;14(19):4847. doi: 10.3390/cancers14194847 (PMC9563721; doi:10.3390/cancers14194847)
Supplement: Supplementary file 1 [file cancers-14-04847-s001.zip]

Archive with 1 entries (1 files):
- cancers-1933691-supplementary.pdf
